# Supplementary material for: Digenic inheritance of mutations in EPHA2 and SLC26A4 in Pendred syndrome
Source: Nat Commun. 2020 Mar 12;11:1343. doi: 10.1038/s41467-020-15198-9 (PMC7067772; doi:10.1038/s41467-020-15198-9)
Supplement: Supplementary file 4 — Source Data [file 41467_2020_15198_MOESM4_ESM.xlsx]

## Sheet: Figure 2b
Figure 2b
		Control	EphA2 -/-
	sample1	2.21321	3.16785
	sample2	1.83035	2.84732
	sample3	1.90054	3.57638

## Sheet: Figure 2e
Figure 2e
		Control				EphA2 -/-
	Maginal cells	6.403	6.903	5.903	5.703	4.831	5.831	5.231	4.631
	Intermeida cells	27	26	19	23	6	5	11	12
	Basal cells	3.606	4.606	3.006	4.001	3.657	3.657	3.057	2.527

## Sheet: Figure 2g
Figure 2g
	μm2/100	Control(%)				EphA2 -/-(%)
	0-10	23.83	20.26	23.99	25.02	12.67	9.31	10.46	10.21
	10-200	27.36	28.91	27.11	29.12	10.52	15.21	13.21	13.67
	20-30	25.22	22.5	23.06	21.42	16.74	18.32	19.05	19.38
	30-40	13.2	11.84	12.88	11.06	9.42	13.66	12.38	10.57
	40-50	7.84	11.05	9.14	9.84	10.42	9.93	11.05	12.36
	50-60	2.92	2.31	2.09	2.07	9.16	6.21	7.17	6.72
	60-70	1.74	0.79	0.62	1.51	4.91	5.27	7.96	5.83
	>70	1.45	2.29	0.75	0.92	21.12	24.04	16.69	22.26

## Sheet: Figure 3e
Figure 3e
		Control	EphA2 -/-
	sample1	22.225	9.418
	sample2	21.355	9.854
	sample3	32.506	8.78
	sample4	29.416	9.18

## Sheet: Figure 4e
Figure 4e
		ephrin-A1 Fc			ephrin-B2 Fc			Human Fc
	0 min	0.737089	0.0561989	0.0366144	0.627403	0.135066	0.106747	0.124768	0.135066	0.104927
	15min	3.90059	3.71534	3.37127	0.564657	0.460552	0.292837	0.169854	0.123515	0.123316
	30min	2.5008	2.3505	1.72812	0.791732	1.09485	0.655628	0.194239	0.176219	0.152913
	60min	2.04314	2.10298	1.899	0.826071	1.1146	0.570111	0.163475	0.135697	0.0740206
	90min	2.21329	2.02539	2.1831	0.669073	0.91228	1.00625	0.164658	0.21327	0.104148
	120min	2.44519	2.10157	1.94378	0.749398	1.28724	1.00347	0.067271	0.085296	0.0973265

## Sheet: Figure 4g
Figure 4g
		ephrin-B2 Fc			ephrin-A1 Fc
	0 min	1.93577	2.76022	2.23665	2.06146	2.49988	1.91728
	60 min	1.70742	1.94291	2.63231	1.58554	0.743269	1.0792
	120 min	0.795274	1.49299	1.51682	0.182458	0.764702	0.107023

## Sheet: Figure 4h
Figure 4h
		ephrin-B2			ephrin-A1
	0 min	0.936993	0.851582	0.461651	0.909398	0.771318	0.757944
	60 min	1.02544	0.855602	0.521616	0.910686	0.688848	0.538446
	120 min	0.403306	0.319853	0.47739	0.453232	0.559121	0.361651

## Sheet: Figure 5b
Figure 5b
		sample1	sample2	sample3
	myc-WT	1	1	1
	myc-P123S	1.01932	0.934221	1.66724
	myc-V138F	0.974907	1.09808	1.58322
	myc-L236P	1.19206	0.983258	1.61964
	myc-A372V	0.020453	0.0249002	0.0407872
	myc-N392Y	0.876631	0.927679	0.764705
	myc-T416P	1.18467	0.831711	1.24577
	myc-L445W	0.057867	0.0518942	0.2548
	myc-Q446R	0.020453	0.0249002	0.0407872
	myc-G497S	1.02339	0.698085	0.915851
	myc-V653A	0.521894	0.783258	1.35596
	myc-S666F	1.01932	0.879413	1.57627
	myc-G672E	0.057867	0.0881921	0.2548
	myc-T721M	0.844333	0.976902	0.745773
	myc-H723R	0.610664	0.74619	0.964705

## Sheet: Figure 5d
Figure 5d
		Sample1	Sample2	Sample3
	myc-WT	1	1	1
	myc-L117F	0.91132	0.871324	0.953496
	myc-S166N	1.10964	1.03985	0.921339
	myc-F355L	1.14322	0.857664	0.9596

## Sheet: Figure 5f
Figure 5f
		0 min			120 min
	myc-WT	0.759124	1.31663	1.29582	0.082467	0.33898	0.371026
	myc-L117F	1.011	1.23459	1.08507	0.0925482	0.521957	0.0971169
	myc-S166N	1.2099	0.851637	0.954842	0.913259	1.03513	0.687136
	myc-F335L	1.08386	0.902524	0.810301	0.0341973	0.29004	0.00208344

[truncated: 11 more sheets: Figure 7a, Figure 7b, Figure 7c, Figure 7d, Supplementary Figure 2b, Supplementary Figure 3a, Supplementary Figure 3b, Supplementary Figure 3d, Supplementary Figure 3f, Supplementary Figure 5b, Supplementary Figure 7b]
